# Supplementary material for: Impact of Somatic Gene Mutations on Prognosis Prediction in De Novo AML: Unraveling Insights from a Systematic Review and Meta-Analysis
Source: Cancers (Basel). 2025 Sep 30;17(19):3189. doi: 10.3390/cancers17193189 (PMC12523279; doi:10.3390/cancers17193189)
Supplement: Supplementary file 1 [file cancers-17-03189-s001.zip]

Archive with 1 entries (1 files):
- cancers-3839614-supplementary.pdf
